# Supplementary material for: High Prevalence of Genogroup I and Genogroup II Picobirnaviruses in Dromedary Camels
Source: Viruses. 2021 Mar 8;13(3):430. doi: 10.3390/v13030430 (PMC7999184; doi:10.3390/v13030430)
Supplement: Supplementary file 1 [file viruses-13-00430-s001.zip]

Archive with 3 entries (3 files):
- Supp Fig S1.pdf
- Supp Fig S2.pdf
- Supp Table S1-S6.xlsx
