# Supplementary material for: High Prevalence of Genogroup I and Genogroup II Picobirnaviruses in Dromedary Camels
Source: Viruses. 2021 Mar 8;13(3):430. doi: 10.3390/v13030430 (PMC7999184; doi:10.3390/v13030430)
Supplement: Supplementary file 1 [file viruses-13-00430-s001.zip › Supp Table S1-S6.xlsx]

## Sheet: Supp Table 1
Supplementary Table S1. Comparison of pairwise nucleotide identity between genogroup I PBVs identified from dromedaries with known PBV sequences
			Pairwise nucleotide identity (%)
PBV species		Dromedary 15C	Dromedary 17C	Dromedary 78C	Dromedary 101C	Dromedary 103C	Dromedary 19C	Dromedary 24C	Dromedary 35C	Dromedary 55C	Dromedary 64C	Dromedary 65C	Dromedary 75C	Dromedary 76C	Dromedary 78C	Dromedary 85C	Dromedary 183C	Dromedary 197C	Dromedary 198C	Dromedary 200C	Dromedary 205C	Dromedary 209C	Dromedary 210C	Dromedary 223C
LC338002/Dromedary/15C/GpI		-	-	-	-	-	-	-	-	-	-	-	-	-	-	-	-	-	-	-	-	-	-	-
LC338003/Dromedary/17C/GpI		62.7	-	-	-	-	-	-	-	-	-	-	-	-	-	-	-	-	-	-	-	-	-	-
LC338004/Dromedary/78C/GpI		71.5	71.5	-	-	-	-	-	-	-	-	-	-	-	-	-	-	-	-	-	-	-	-	-
LC338005/Dromedary/101C/GpI		62.7	59.8	60.7	-		-	-	-	-	-	-	-	-	-	-	-	-	-	-	-	-	-	-
LC338006/Dromedary/103C/GpI		59.8	61.7	61.7	79.4	-	-	-	-	-	-	-	-	-	-	-	-	-	-	-	-	-	-	-
Dromedary/19C/GpI		55.8	56.8	60.7	59.8	57.8	-	-	-	-	-	-	-	-	-	-	-	-	-	-	-	-	-	-
Dromedary/24C/GpI		66	57.2	73.7	62.1	58.2	70.8	-	-	-	-	-	-	-	-	-	-	-	-	-	-	-	-	-
Dromedary/35C/GpI		68.6	59.8	70.5	69.6	62.7	68.6	68.9	-	-	-	-	-	-	-	-	-	-	-	-	-	-	-	-
Dromedary/55C/GpI		68.6	59.8	70.5	69.6	62.7	68.6	68.9	100	-	-	-	-	-	-	-	-	-	-	-	-	-	-	-
Dromedary/64C/GpI		69.6	65.6	72.5	66.6	67.6	67.6	69.9	74.5	74.5	-	-	-	-	-	-	-	-	-	-	-	-	-	-
Dromedary/65C/GpI		68.6	64.7	71.5	67.6	68.6	67.6	70.8	73.5	73.5	99	-	-	-	-	-	-	-	-	-	-	-	-	-
Dromedary/75C/GpI		58.6	62.5	60.5	65.3	64.4	59.6	60.7	71.1	71.1	71.1	72.1	-	-	-	-	-	-	-	-	-	-	-	-
Dromedary/76C/GpI		56.3	56.3	60.9	59	60	52.7	57.6	63.6	63.6	64.5	63.6	56.2	-	-	-	-	-	-	-	-	-	-	-
Dromedary/78C/GpI		51.3	56.8	63.3	53.2	53.2	52.2	53.6	57.7	57.7	53.2	52.2	54.9	53.5	-	-	-	-	-	-	-	-	-	-
Dromedary/85C/GpI		51.4	54.3	59.2	59.2	57.2	56.3	63.4	61.1	61.1	60.1	61.1	57.1	54.5	56.8	-	-	-	-	-	-	-	-	-
Dromedary/183C/GpI		63.7	63.7	60.7	58.8	58.8	68.6	66.9	63.7	63.7	67.6	68.6	64.4	50.9	49.5	60.1	-	-	-	-	-	-	-	-
Dromedary/197C/GpI		68.6	59.8	70.5	69.6	62.7	68.6	68.9	100	100	74.5	73.5	71.1	63.6	57.7	61.1	63.7	-	-	-	-	-	-	-
Dromedary/198C/GpI		62.8	68.5	70.4	60.9	61.9	63.8	66.9	66.6	66.6	67.6	66.6	64.4	60.9	55.9	61.9	62.8	66.6	-	-	-	-	-	-
Dromedary/200C/GpI		65.6	63.7	67.6	62.7	65.6	63.7	63.1	74.5	74.5	70.5	69.6	64.4	70	55	57.2	62.7	74.5	62.8	-	-	-	-	-
Dromedary/205C/GpI		73.5	62.7	77.4	62.7	64.7	68.6	69.9	77.4	77.4	76.4	76.4	70.1	65.4	61.4	62.1	66.6	77.4	69.5	72.5	-	-	-	-
Dromedary/209C/GpI		56.8	60.7	58.8	65.6	62.7	55.8	58.2	65.6	65.6	62.7	61.7	57.6	55.4	55	59.2	52.9	65.6	60	59.8	62.7	-	-	-
Dromedary/210C/GpI		68.6	68.6	73.5	58.8	55.8	69.6	73.7	65.6	65.6	62.7	61.7	58.6	58.1	59.6	64	73.5	65.6	71.4	62.7	70.5	60.7	-	-
Dromedary/223C/GpI		73.5	62.7	77.4	62.7	64.7	68.6	69.9	77.4	77.4	76.4	76.4	70.1	65.4	61.4	62.1	66.6	77.4	69.5	72.5	100	62.7	70.5	-
KU729759/Otarine/PF080915/GpI		73.5	64.7	75.4	62.7	64.7	66.6	67.9	75.4	75.4	74.5	74.5	70.1	64.5	60.5	60.1	64.7	75.4	68.5	70.5	98	60.7	68.6	98
KU729757/Otarine/PF080910/GpI		62.7	58.8	64.7	64.7	63.7	60.7	64	68.6	68.6	64.7	63.7	63.4	51.8	53.2	58.2	65.6	68.6	69.5	67.6	62.7	62.7	61.7	62.7
KU729767/Otarine/PF090307/GpI		73.5	59.8	71.5	61.7	61.7	66.6	70.8	74.5	74.5	76.4	76.4	64.4	61.8	49.5	54.3	64.7	74.5	64.7	72.5	81.3	59.8	70.5	81.3
MG190029/Roe deer/D38-14/GpI		60.7	65.6	68.6	57.8	57.8	65.6	66.9	64.7	64.7	69.6	69.6	68.2	55.4	53.2	63.1	73.5	64.7	69.5	62.7	68.6	59.8	69.6	68.6
AB186898/Human/Hy005102/GpI		61.7	54.9	68.6	60.7	59.8	66.6	64	65.6	65.6	63.7	63.7	56.7	54.5	49.5	54.3	68.6	65.6	63.8	62.7	62.7	54.9	64.7	62.7
KY855431/Marmot/HT4/GpI		63.7	60.7	60.7	53.9	54.9	58.8	54.3	65.6	65.6	59.8	59.8	50.9	50.9	47.7	51.4	60.7	65.6	59	54.9	59.8	52.9	64.7	59.8
KY855428/Marmot/HT1/GpI		51.3	52.2	56.8	54.1	55	54.1	60	59.6	59.6	55	55.9	52.2	57.2	58.4	55.9	56.8	59.6	59.6	55.9	59.6	50.4	56.8	59.6
KY855430/Marmot/HT3/GpI		51.9	54.9	54.9	53.9	53.9	59.8	56.3	61.7	61.7	58.8	59.8	53.8	45.4	50.4	53.3	59.8	61.7	51.4	51.9	52.9	53.9	55.8	52.9
LC110353/Mouse/504/GpI		67.6	66.6	63.7	57.8	57.8	58.8	65	56.8	56.8	61.7	62.7	54.8	53.6	46.7	57.2	69.6	56.8	60	62.7	64.7	56.8	63.7	64.7
KR902502/Horse/Equ4/GpI		54.9	54.9	54.9	59.8	61.7	50.9	57.2	55.8	55.8	58.8	58.8	51.9	47.2	50.4	55.3	51.9	55.8	53.3	48	52.9	59.8	56.8	52.9
KJ663816/Human/CDC16/GpI		69.6	57.8	69.6	54.9	54.9	68.6	77.6	60.7	60.7	68.6	68.6	54.8	52.7	49.5	58.2	66.6	60.7	60.9	62.7	68.6	50	68.6	68.6
KC692366/Fox/Fox_5/GpI		68.6	60.7	69.6	67.6	63.7	63.7	72.8	76.4	76.4	71.5	72.5	68.2	57.2	54.1	65	64.7	76.4	65.7	70.5	75.4	59.8	62.7	75.4
KF861773/Porcine/221/04-16/GpI		68.6	65.6	73.5	62.7	63.7	63.7	71.8	66.6	66.6	64.7	65.6	62.5	54.5	52.2	62.1	67.6	66.6	70.4	62.7	68.6	57.8	72.5	68.6
KR902505/Horse/Equ2/GpI		68.6	67.6	76.4	57.8	60.7	66.6	72.8	59.8	59.8	67.6	68.6	55.7	54.5	55.9	57.2	68.6	59.8	65.7	60.7	70.5	59.8	76.4	70.5
KX884062/Peanut worm/BHNXC57916/GpIII		29.6	33.3	34	33.3	31.1	29.6	29.4	34	34	34.8	34	31.3	34.5	29.5	38.9	32.5	34	37	34	31.1	35.5	34	31.1
KX884064/Peanut worm/BHNXC71065/GpIII		34	34.8	37	35.5	33.3	31.1	31.6	34	34	36.2	35.5	33.5	36.7	28.8	33.8	34.8	34	34.8	32.5	34	35.5	34	34
AP014891/Diatom/GpIII		36.2	35.5	37.7	36.2	37	28.1	33.8	38.5	38.5	39.2	40	33.5	33.8	30.2	34.5	32.5	38.5	36.2	34.8	35.5	36.2	30.3	35.5
GpI: genogroup I
GpIII: genogroup III

## Sheet: Supp Table 2
Supplementary Table S2. Comparison of pairwise nucleotide difference between genogroup I PBVs identified from dromedaries with known PBV sequences
			Pairwise nucleotide difference
PBV species		Dromedary 15C	Dromedary 17C	Dromedary 78C	Dromedary 101C	Dromedary 103C	Dromedary 19C	Dromedary 24C	Dromedary 35C	Dromedary 55C	Dromedary 64C	Dromedary 65C	Dromedary 75C	Dromedary 76C	Dromedary 78C	Dromedary 85C	Dromedary 183C	Dromedary 197C	Dromedary 198C	Dromedary 200C	Dromedary 205C	Dromedary 209C	Dromedary 210C	Dromedary 223C
LC338002/Dromedary/15C/GpI		-	-	-	-	-	-	-	-	-	-	-	-	-	-	-	-	-	-	-	-	-	-	-
LC338003/Dromedary/17C/GpI		38	-	-	-	-	-	-	-	-	-	-	-	-	-	-	-	-	-	-	-	-	-	-
LC338004/Dromedary/78C/GpI		29	29	-	-	-	-	-	-	-	-	-	-	-	-	-	-	-	-	-	-	-	-	-
LC338005/Dromedary/101C/GpI		38	41	40	-	-	-	-	-	-	-	-	-	-	-	-	-	-	-	-	-	-	-	-
LC338006/Dromedary/103C/GpI		41	39	39	21	-	-	-	-	-	-	-	-	-	-	-	-	-	-	-	-	-	-	-
Dromedary/19C/GpI		44	43	39	40	42	-	-	-	-	-	-	-	-	-	-	-	-	-	-	-	-	-	-
Dromedary/24C/GpI		32	41	24	36	40	26	-	-	-	-	-	-	-	-	-	-	-	-	-	-	-	-	-
Dromedary/35C/GpI		32	41	30	31	38	31	29	-	-	-	-	-	-	-	-	-	-	-	-	-	-	-	-
Dromedary/55C/GpI		32	41	30	31	38	31	29	0	-	-	-	-	-	-	-	-	-	-	-	-	-	-	-
Dromedary/64C/GpI		31	35	28	34	33	32	28	26	26	-	-	-	-	-	-	-	-	-	-	-	-	-	-
Dromedary/65C/GpI		32	36	29	33	32	32	27	27	27	1	-	-	-	-	-	-	-	-	-	-	-	-	-
Dromedary/75C/GpI		39	35	37	32	33	37	39	26	26	26	25	-	-	-	-	-	-	-	-	-	-	-	-
Dromedary/76C/GpI		32	32	27	29	28	35	28	24	24	23	24	29	-	-	-	-	-	-	-	-	-	-	-
Dromedary/78C/GpI		39	33	26	37	37	37	34	32	32	37	38	32	29	-	-	-	-	-	-	-	-	-	-
Dromedary/85C/GpI		48	45	40	40	42	42	33	38	38	39	38	39	34	33	-	-	-	-	-	-	-	-	-
Dromedary/183C/GpI		37	37	40	42	42	31	31	37	37	33	32	33	38	41	39	-	-	-	-	-	-	-	-
Dromedary/197C/GpI		32	41	30	31	38	31	29	0	0	26	27	26	24	32	38	37	-	-	-	-	-	-	-
Dromedary/198C/GpI		33	27	25	35	34	31	26	29	29	28	29	28	27	34	34	33	29	-	-	-	-	-	-
Dromedary/200C/GpI		35	37	33	38	35	36	35	26	26	30	31	33	17	35	42	38	26	33	-	-	-	-	-
Dromedary/205C/GpI		27	38	23	38	36	31	28	23	23	24	24	27	22	28	37	34	23	26	28	-	-	-	-
Dromedary/209C/GpI		44	40	42	35	38	44	40	35	35	38	39	40	33	35	40	48	35	36	41	38	-	-	-
Dromedary/210C/GpI		32	32	27	42	45	30	24	35	35	38	39	39	30	30	35	27	35	24	38	30	40	-	-
Dromedary/223C/GpI		27	38	23	38	36	31	28	23	23	24	24	27	22	28	37	34	23	26	28	0	38	30	-
KU729759/Otarine/PF080915/GpI		27	36	25	38	36	33	30	25	25	26	26	27	23	29	39	36	25	27	30	2	40	32	2
KU729757/Otarine/PF080910/GpI		38	42	36	36	37	39	34	32	32	36	37	34	37	37	41	35	32	26	33	38	38	39	38
KU729767/Otarine/PF090307/GpI		27	41	29	39	39	33	27	26	26	24	24	33	26	41	45	36	26	31	28	19	41	30	19
MG190029/Roe deer/D38-14/GpI		40	35	32	43	43	34	31	36	36	31	31	29	33	37	36	27	36	26	38	32	41	31	32
AB186898/Human/Hy005102/GpI		39	46	32	40	41	33	34	35	35	37	37	41	34	41	45	32	35	32	38	38	46	36	38
KY855431/Marmot/HT4/GpI		37	40	40	47	46	41	44	35	35	41	41	47	38	43	48	40	35	37	46	41	48	36	41
KY855428/Marmot/HT1/GpI		39	38	33	36	35	35	27	30	30	35	34	35	31	36	34	33	30	30	34	30	40	33	30
KY855430/Marmot/HT3/GpI		49	46	46	47	47	40	42	39	39	42	41	44	44	40	46	41	39	45	49	48	47	45	48
LC110353/Mouse/504/GpI		33	34	37	43	43	41	33	44	44	39	38	43	35	44	42	31	44	36	38	36	44	37	36
KR902502/Horse/Equ4/GpI		46	46	46	41	39	49	41	45	45	42	42	46	42	40	44	49	45	43	53	48	41	44	48
KJ663816/Human/CDC16/GpI		31	43	31	46	46	31	20	40	40	32	32	43	36	41	41	34	40	35	38	32	51	32	32
KC692366/Fox/Fox_5/GpI		31	39	30	32	36	35	24	23	23	28	27	28	30	35	33	35	23	29	29	24	40	37	24
KF861773/Porcine/221/04-16/GpI		32	35	27	38	37	36	26	34	34	36	35	35	34	38	37	33	34	25	38	32	43	28	32
KR902505/Horse/Equ2/GpI		32	33	24	43	40	33	25	41	41	33	32	42	34	34	42	32	41	30	40	30	41	24	30
KX884062/Peanut worm/BHNXC57916/GpIII		62	57	56	57	60	61	60	56	56	55	56	57	54	53	48	58	56	52	56	60	54	56	60
KX884064/Peanut worm/BHNXC71065/GpIII		56	55	52	54	57	59	57	56	56	53	54	54	51	54	55	55	56	55	58	56	54	56	56
AP014891/Diatom/GpIII		53	54	51	53	52	63	54	50	50	49	48	54	55	52	54	58	50	53	55	54	53	61	54
GpI: genogroup I
GpIII: genogroup III

## Sheet: Supp Table 3
Supplementary Table S3. Comparison of pairwise nucleotide identity between genogroup II PBVs identified from dromedaries with known PBV sequences
		Pairwise nucleotide identity (%)
PBV species		Dromedary 78C	Dromedary 101C	Dromedary 103C	Dromedary 28C	Dromedary 48C	Dromedary 51C	Dromedary 52C	Dromedary 56C	Dromedary 58C	Dromedary 59C	Dromedary 60C	Dromedary 68C	Dromedary 102C	Dromedary 104C	Dromedary 145C	Dromedary 148C	Dromedary 151C	Dromedary 165C	Dromedary 167C	Dromedary 181C	Dromedary 191C	Dromedary 193C	Dromedary 215C	Dromedary 216C	Dromedary 217C	Dromedary 218C	Dromedary 221C	Dromedary 222C
LC338008/Dromedary/101C_GpII		-	-	-	-	-	-	-	-	-	-	-	-	-	-	-	-	-	-	-	-	-	-	-	-	-	-	-	-
LC338009/Dromedary/103C_GpII		46	-	-	-	-	-	-	-	-	-	-	-	-	-	-	-	-	-	-	-	-	-	-	-	-	-	-	-
LC338007/Dromedary/78C_GpII		56.7	47.8	-	-	-	-	-	-	-	-	-	-	-	-	-	-	-	-	-	-	-	-	-	-	-	-	-	-
Dromedary/28C/GpII		55.8	48.6	98.1	-	-	-	-	-	-	-	-	-	-	-	-	-	-	-	-	-	-	-	-	-	-	-	-	-
Dromedary/48C/GpII		52.6	52.5	64.6	63.7	-	-	-	-	-	-	-	-	-	-	-	-	-	-	-	-	-	-	-	-	-	-	-	-
Dromedary/51C/GpII		46	99	48.6	48.6	52.5	-	-	-	-	-	-	-	-	-	-	-	-	-	-	-	-	-	-	-	-	-	-	-
Dromedary/52C/GpII		49.5	46	60.9	61.8	51.3	46	-	-	-	-	-	-	-	-	-	-	-	-	-	-	-	-	-	-	-	-	-	-
Dromedary/56C/GpII		40.9	39.2	43.6	43.6	40.3	38.4	38.8	-	-	-	-	-	-	-	-	-	-	-	-	-	-	-	-	-	-	-	-	-
Dromedary/58C/GpII		49.5	50.4	71.8	72.7	60.1	49.5	60	43.6	-	-	-	-	-	-	-	-	-	-	-	-	-	-	-	-	-	-	-	-
Dromedary/59C/GpII		44.8	42.5	52.1	53	49.5	42.5	47.8	43.3	49.5	-	-	-	-	-	-	-	-	-	-	-	-	-	-	-	-	-	-	-
Dromedary/60C/GpII		47.7	48.6	67.2	68.1	59.2	47.8	56.3	40.4	90.9	50.4	-	-	-	-	-	-	-	-	-	-	-	-	-	-	-	-	-	-
Dromedary/68C/GpII		45.9	46	61.8	62.7	56.6	45.2	51.8	38.8	88.1	46	90.9	-	-	-	-	-	-	-	-	-	-	-	-	-	-	-	-	-
Dromedary/102C/GpII		42.3	40.8	55.4	56.3	44.2	40.8	72.7	36.5	51.8	47.8	51.8	46.3	-	-	-	-	-	-	-	-	-	-	-	-	-	-	-	-
Dromedary/104C/GpII		56.7	47.8	100	98.1	64.6	48.6	60.9	43.6	71.8	52.1	67.2	61.8	55.4	-	-	-	-	-	-	-	-	-	-	-	-	-	-	-
Dromedary/145C/GpII		44.8	43.3	53	53.9	52.1	43.3	45.2	50	47.8	69.4	47.8	44.3	43.4	53	-	-	-	-	-	-	-	-	-	-	-	-	-	-
Dromedary/148C/GpII		51.3	51.3	70.9	70.9	65.4	50.4	57.2	46.8	70	47.8	64.5	60.9	49	70.9	51.3	-	-	-	-	-	-	-	-	-	-	-	-	-
Dromedary/151C/GpII		50.8	40.1	45.2	45.2	50	40.1	42.7	41.4	48.7	46	47	44.4	38.4	45.2	48.6	46.1	-	-	-	-	-	-	-	-	-	-	-	-
Dromedary/165C/GpII		38.3	50.8	42	42	44.2	50	40.3	38.7	42.8	42.9	45.7	43.6	37.8	42	41.3	44.5	41.3	-	-	-	-	-	-	-	-	-	-	-
Dromedary/167C/GpII		50.4	45.2	62.7	62.7	59.2	44.3	56.3	42.8	59	50.4	56.3	51.8	46.3	62.7	52.1	64.5	42.7	40.3	-	-	-	-	-	-	-	-	-	-
Dromedary/181C/GpII		51.3	45.2	60.9	60.9	60.1	44.3	55.4	42.8	58.1	50.4	55.4	50.9	46.3	60.9	53	62.7	43.5	38.6	96.3	-	-	-	-	-	-	-	-	-
Dromedary/191C/GpII		58.5	52.1	70.9	71.8	64.6	52.1	59	46	67.2	48.6	63.6	60.9	48.1	70.9	48.6	61.8	51.2	44.5	55.4	54.5	-	-	-	-	-	-	-	-
Dromedary/193C/GpII		56.7	51.3	70	70.9	64.6	51.3	58.1	44.4	67.2	47.8	64.5	62.7	50	70	47.8	61.8	49.5	47	52.7	51.8	95.4	-	-	-	-	-	-	-
Dromedary/215C/GpII		55.8	48.6	99	99	63.7	49.5	61.8	43.6	72.7	52.1	68.1	62.7	56.3	99	53	70.9	45.2	42	62.7	60.9	71.8	70.9	-	-	-	-	-	-
Dromedary/216C/GpII		44.9	51.6	47	47.8	56.3	51.6	43.5	41.5	47.8	68.1	47	44.4	41	47	58.1	50.4	44.1	43.9	50.4	51.2	44.4	43.5	47	-	-	-	-	-
Dromedary/217C/GpII		41.3	40	45.2	46	45.7	40	38.2	50	42.6	60.5	44.3	40.8	40.8	45.2	82.5	43.4	41.2	41.3	45.2	46	42.6	42.6	45.2	54.1	-	-	-	-
Dromedary/218C/GpII		55.8	48.6	99	99	63.7	49.5	61.8	43.6	72.7	52.1	68.1	62.7	56.3	99	53	70.9	45.2	42	62.7	60.9	71.8	70.9	100	47	45.2	-	-	-
Dromedary/221C/GpII		55.8	48.6	99	99	63.7	49.5	61.8	43.6	72.7	52.1	68.1	62.7	56.3	99	53	70.9	45.2	42	62.7	60.9	71.8	70.9	100	47	45.2	100	-	-
Dromedary/222C/GpII		49.5	43.4	88.1	88.1	61	44.3	59	41.2	72.7	46	68.8	62.7	52.7	88.1	46.9	68.1	44.4	36.4	60	57.2	66.3	66.3	89	41.8	39.1	89	89	-
KY855429/Marmot/HT2/GpII		41.9	38.9	48	48.8	45.5	38.9	54.9	37.4	49.6	38.2	45.8	44.2	55.7	48	40.4	45.8	42.7	35.7	44.2	44.2	46.5	45	48.8	38.2	37.5	48.8	48.8	44.2
KJ663814/Human/CDC23/GpII		25	30.4	25.6	25	23.1	31	20.2	21.3	21.6	26.3	22.2	22.2	22.9	25.6	25.3	27.7	20.9	23.9	19.5	20.2	25	25.6	25.6	28.6	22.6	25.6	25.6	23.6
KR902507/Horse/Equ3/GpII		20.5	27.1	23.8	24.5	22	27.1	21.1	16.6	20.5	27.8	21.1	20.5	22.5	23.8	25.4	23.1	19.2	25.5	21.1	21.1	23.8	25.1	23.8	24.1	22.2	23.8	23.8	22.5
KR902503/Horse/Equ1/GpII		18.8	17.5	24.4	24.4	19.3	18	19.3	21.4	22.3	18.8	21.4	21	18.8	24.4	19.5	19.7	16.7	20	18	17.1	21	20.6	24.8	16.3	17.1	24.8	24.8	22.7
AF246940/Human/4-GA-91/GpII		15.4	18	18.7	18.7	20.6	18	17.2	18.4	19.1	18	19.9	18.7	17.2	18.7	20.6	18.4	17.6	15.4	17.6	16.9	19.9	20.3	18.7	16.1	19.5	18.7	18.7	18.7
KX884062/Peanut worm/BHNXC57916/GpIII		20.6	26.2	19.3	19.3	21.6	26.2	22	19.2	17.2	23.7	20.6	20	22.7	19.3	24.1	21.3	19.3	21.3	21.3	22.7	21.3	22.7	19.3	21	24.1	19.3	19.3	17.9
KX884064/Peanut worm/BHNXC71065/GpIII		26.2	33.1	27.5	27.5	26.3	33.1	24.8	23.7	22	31.4	22.7	20.6	26.8	27.5	30.3	26.2	20	27.3	28.2	27.5	27.5	28.2	27.5	30.6	29.6	27.5	27.5	22.7
AP014891/Diatom/GpIII		27.2	32.4	28.6	28.6	29.4	32.4	26.5	27.2	23	29.7	23.7	22.3	27.2	28.6	28.6	27.2	25	24.3	26.5	27.2	29.3	30	28.6	26.2	27.2	28.6	28.6	26.5
GpII: genogroup II
GpIII: genogroup III

## Sheet: Supp Table 4
Supplementary Table S4. Comparison of pairwise nucleotide difference between genogroup II PBVs identified from dromedaries with known PBV sequences
		Pairwise nucleotide difference
PBV species		Dromedary 78C	Dromedary 101C	Dromedary 103C	Dromedary 28C	Dromedary 48C	Dromedary 51C	Dromedary 52C	Dromedary 56C	Dromedary 58C	Dromedary 59C	Dromedary 60C	Dromedary 68C	Dromedary 102C	Dromedary 104C	Dromedary 145C	Dromedary 148C	Dromedary 151C	Dromedary 165C	Dromedary 167C	Dromedary 181C	Dromedary 191C	Dromedary 193C	Dromedary 215C	Dromedary 216C	Dromedary 217C	Dromedary 218C	Dromedary 221C	Dromedary 222C
LC338008/Dromedary/101C_GpII		-	-	-	-	-	-	-	-	-	-	-	-	-	-	-	-	-	-	-	-	-	-	-	-	-	-	-	-
LC338009/Dromedary/103C_GpII		50	-	-	-	-	-	-	-	-	-	-	-	-	-	-	-	-	-	-	-	-	-	-	-	-	-	-	-
LC338007/Dromedary/78C_GpII		47	47	-	-	-	-	-	-	-	-	-	-	-	-	-	-	-	-	-	-	-	-	-	-	-	-	-	-
Dromedary/28C/GpII		48	46	2	-	-	-	-	-	-	-	-	-	-	-	-	-	-	-	-	-	-	-	-	-	-	-	-	-
Dromedary/48C/GpII		47	37	34	35	-	-	-	-	-	-	-	-	-	-	-	-	-	-	-	-	-	-	-	-	-	-	-	-
Dromedary/51C/GpII		50	1	46	46	37	-	-	-	-	-	-	-	-	-	-	-	-	-	-	-	-	-	-	-	-	-	-	-
Dromedary/52C/GpII		55	49	43	42	49	49	-	-	-	-	-	-	-	-	-	-	-	-	-	-	-	-	-	-	-	-	-	-
Dromedary/56C/GpII		40	34	37	37	37	35	43	-	-	-	-	-	-	-	-	-	-	-	-	-	-	-	-	-	-	-	-	-
Dromedary/58C/GpII		55	44	31	30	39	45	44	37	-	-	-	-	-	-	-	-	-	-	-	-	-	-	-	-	-	-	-	-
Dromedary/59C/GpII		49	42	41	40	41	42	46	42	44	-	-	-	-	-	-	-	-	-	-	-	-	-	-	-	-	-	-	-
Dromedary/60C/GpII		56	45	35	34	39	46	47	40	9	42	-	-	-	-	-	-	-	-	-	-	-	-	-	-	-	-	-	-
Dromedary/68C/GpII		58	48	41	40	42	49	52	42	12	47	8	-	-	-	-	-	-	-	-	-	-	-	-	-	-	-	-	-
Dromedary/102C/GpII		63	55	49	48	57	55	30	46	53	46	52	58	-	-	-	-	-	-	-	-	-	-	-	-	-	-	-	-
Dromedary/104C/GpII		47	47	0	2	34	46	43	37	31	41	35	41	49	-	-	-	-	-	-	-	-	-	-	-	-	-	-	-
Dromedary/145C/GpII		49	41	40	39	38	41	49	34	46	29	45	49	51	40	-	-	-	-	-	-	-	-	-	-	-	-	-	-
Dromedary/148C/GpII		53	43	32	32	33	44	47	33	33	46	38	42	56	32	42	-	-	-	-	-	-	-	-	-	-	-	-	-
Dromedary/151C/GpII		38	41	45	45	38	41	48	39	41	46	42	45	53	45	43	44	-	-	-	-	-	-	-	-	-	-	-	-
Dromedary/165C/GpII		52	27	48	48	41	28	50	43	47	50	44	45	53	48	49	45	48	-	-	-	-	-	-	-	-	-	-	-
Dromedary/167C/GpII		54	50	41	41	40	51	48	38	45	43	47	52	59	41	41	39	48	50	-	-	-	-	-	-	-	-	-	-
Dromedary/181C/GpII		53	50	43	43	39	51	49	38	46	43	48	53	59	43	40	41	47	52	4	-	-	-	-	-	-	-	-	-
Dromedary/191C/GpII		44	41	31	30	33	41	44	33	35	44	38	41	56	31	44	41	37	44	48	49	-	-	-	-	-	-	-	-
Dromedary/193C/GpII		47	43	33	32	34	43	46	36	36	46	38	40	55	33	46	42	40	42	52	53	4	-	-	-	-	-	-	-
Dromedary/215C/GpII		48	46	1	1	35	45	42	37	30	41	34	40	48	1	40	32	45	48	41	43	30	32	-	-	-	-	-	-
Dromedary/216C/GpII		44	26	42	41	28	26	46	45	41	25	41	44	49	42	36	38	49	44	38	37	44	46	42	-	-	-	-	-
Dromedary/217C/GpII		53	45	49	48	44	45	57	37	52	37	49	53	54	49	13	51	50	49	49	48	51	52	49	42	-	-	-	-
Dromedary/218C/GpII		48	46	1	1	35	45	42	37	30	41	34	40	48	1	40	32	45	48	41	43	30	32	0	42	49	-	-	-
Dromedary/221C/GpII		48	46	1	1	35	45	42	37	30	41	34	40	48	1	40	32	45	48	41	43	30	32	0	42	49	0	-	-
Dromedary/222C/GpII		54	51	12	12	37	50	44	39	29	47	34	39	51	12	46	34	45	55	43	46	35	36	11	47	55	11	11
KY855429/Marmot/HT2/GpII		56	56	47	46	46	56	38	37	45	49	49	51	37	47	46	50	49	48	52	52	48	51	46	47	50	46	46	51
KJ663814/Human/CDC23/GpII		71	59	69	70	69	58	77	60	75	64	73	73	73	69	63	66	65	71	78	77	69	69	69	56	67	69	69	71
KR902507/Horse/Equ3/GpII		74	60	68	67	67	60	72	64	73	58	71	72	70	68	59	69	64	65	72	72	68	66	68	59	64	68	68	69
KR902503/Horse/Equ1/GpII		67	66	53	53	65	65	65	58	58	62	59	60	66	53	58	64	66	53	68	70	60	62	52	66	66	52	52	56
AF246940/Human/4-GA-91/GpII		65	54	55	55	50	54	59	54	54	53	51	54	59	55	46	56	53	61	58	60	51	51	55	56	49	55	55	54
KX884062/Peanut worm/BHNXC57916/GpIII		78	66	79	79	72	66	75	64	82	71	76	77	74	79	68	76	68	67	76	74	75	74	79	68	68	79	79	80
KX884064/Peanut worm/BHNXC71065/GpIII		70	56	67	67	65	56	71	57	75	60	73	76	68	67	59	69	67	58	66	67	66	66	67	54	60	67	67	73
AP014891/Diatom/GpIII		69	55	66	66	61	55	69	52	74	63	72	74	68	66	62	68	60	63	69	68	64	64	66	61	64	66	66	68
GpII: genogroup II
GpIII: genogroup III

## Sheet: Supp Table 5
Supplementary Table S5. Comparison of pairwise amino acid identity of capsid protein between genogroup I and II PBVs identified from dromedaries with known PBV sequences using 166aa of the protein
		Pairwise amino acid identity (%)
PBV species		15C/GpI	17C/GpI	78C/GpI	101C/GpI	103C/GpI (ST1)	103C/GpI (ST2)	78C/GpII	101C/GpII
LC337994/Dromedary/15C/GpI		-	-	-	-	-	-	-	-
LC337995/Dromedary/17C/GpI		26.5	-	-	-	-	-	-	-
LC337996/Dromedary/78C/GpI		18	19.2	-	-	-	-	-	-
LC337997/Dromedary/101C/GpI		24.8	34.8	21.9	-	-	-	-	-
LC337998/Dromedary/103C/GpI (ST1)		28.8	31	18	29.7	-	-	-	-
LC337999/Dromedary/103C/GpI (ST2)		25.1	30.3	22	36.6	36.7	-	-	-
LC338000/Dromedary/78C/GpII		24.5	30.9	20.9	28.4	29.3	23.9	-	-
LC338001/Dromedary/101C/GpII		23.6	24.8	17.4	27.2	26.4	24.2	36	-
KU729746/Otarine/PF080915/GpI		21.3	29.2	26.1	34.9	31.4	31.9	26.1	22.4
KU729754/Otarine/PF080910/GpI		21.1	26.8	17.1	26.2	21.4	18.8	21.3	17.7
KU729753/Otarine/PF090307/GpI		21.7	26.8	17.1	26.8	21.4	18.8	21.3	17.7
MG190028/Roe deer/D38-14/GpI		21.6	20.7	20	23.9	24.1	25.7	18.3	22.8
AB186897/Human/Hy005102/GpI		23.5	32	20.7	27.6	32.9	31.7	26	27
KY855431/Marmot/HT4/GpI		20.3	25.4	21.9	23.8	27.5	23.3	20.3	23.8
KY855428/Marmot/HT1/GpI		25.5	29.6	21.3	25.4	31	22	27.3	21.9
KY855430/Marmot/HT3/GpI		22.8	26.2	20.5	24.5	28	28.2	20.6	24.5
LC110352/Mouse/504/GpI		22.9	28.9	20.1	28.4	22.7	24.5	24	22.9
KR902502/Horse/Equ4/GpI		14.5	18.7	16.1	13.5	15.6	18.5	19.5	16
KJ663815/Human/CDC16/GpI		16.4	13.7	17.9	15.8	15.6	19.4	16.1	17
KC692367/Fox/Fox_5/GpI		24.4	34	20.7	41.6	25.4	29.8	25	25.4
KF861772/Porcine/221/04-16/GpI		21.1	20.6	19.3	22.1	25.4	23.4	21.1	21.5
KR902506/Horse/Equ2/GpI		24.5	37.5	17.5	33.1	34.4	35	27.4	25
KY855429/Marmot/HT2/GpII		12.1	16.5	14.2	13.7	15.7	15.7	16.2	15.2
KJ663813/Human/CDC23/GpII		23.2	21.3	18.9	20.1	20.1	20.9	21.9	18.9
KR902508/Horse/Equ3/GpII		19.6	24.3	19.1	29.4	26.2	27.7	19	16.7
KR902504/Horse/Equ1/GpII		19.6	25.6	18.9	26.4	25.4	21.9	27.1	20.1
KX884063/Peanut worm/BHNXC57916/GpIII		6.9	10.6	9.3	8.6	8.7	9.6	6.3	9.6
KX884065/Peanut worm/BHNXC71065/GpIII		9.3	11.2	10.8	10.8	9.9	10.8	8.1	8.8
AP014890/Diatom/GpIII		10.3	7.6	9.4	13.6	9.8	11.4	13.4	14.7
GpI: genogroup I
GpII: genogroup II
GpIII: genogroup III

## Sheet: Supp Table 6
Supplementary Table S6. Comparison of pairwise amino acid identity of RdRp between genogroup I and II PBVs identified from dromedaries with known PBV sequences using 205aa of the protein
		Pairwise amino acid identity (%)
PBV species		15C/GpI	17C/GpI	78C/GpI	101C/GpI	103C/GpI	78C/GpII	101C/GpII	103C/GpII
LC338002/Dromedary/15C/GpI		-	-	-	-	-	-	-	-
LC338003/Dromedary/17C/GpI		55.3	-	-	-	-	-	-	-
LC338004/Dromedary/78C/GpI		56.8	59	-	-	-	-	-	-
LC338005/Dromedary/101C/GpI		62.1	50	57.8	-	-	-	-	-
LC338006/Dromedary/103C/GpI		62.1	52	57.3	88.6	-	-	-	-
LC338008/Dromedary/101C_GpII		19.5	18.9	19.5	19.1	20.4	-	-	-
LC338009/Dromedary/103C_GpII		20.8	19.6	20.8	20	19.5	62.5	-	-
LC338007/Dromedary/78C_GpII		20.4	21.2	22	20	20.8	58	72.1	-
KU729759/Otarine/PF080915/GpI		60.3	58.6	61.3	60	60.9	19.6	22.6	23.9
KU729757/Otarine/PF080910/GpI		56.5	55.3	57.3	54.2	53.8	21.6	23.7	24.1
KU729767/Otarine/PF090307/GpI		62.6	57.3	60.4	58.6	61.3	21.8	23.1	23.6
MG190029/Roe deer/D38-14/GpI		56.2	54.8	58.1	55.8	58.5	20.8	22.1	25.1
AB186898/Human/Hy005102/GpI		57.9	54.9	55.2	55.9	55.4	21.3	22.6	23.5
KY855431/Marmot/HT4/GpI		49.3	44.1	44.6	45.2	43.9	19.2	20	20.5
KY855428/Marmot/HT1/GpI		51.3	47.9	47.3	49.5	49.5	21.5	22.4	22.9
KY855430/Marmot/HT3/GpI		42.1	37.6	39.9	38.1	37.6	18.7	20	20.5
LC110353/Mouse/504/GpI		60	52.6	51	54.7	54.7	19.3	19.7	21.4
KR902502/Horse/Equ4/GpI		37.8	33.1	34.3	37.7	38.1	19.7	19.7	21.4
KJ663816/Human/CDC16/GpI		51	55.3	55.7	53.6	54.4	18.5	20.5	20.5
KC692366/Fox/Fox_5/GpI		58.8	52	51.9	54.8	54.4	21.5	22.8	23.6
KF861773/Porcine/221/04-16/GpI		50.6	47.5	49.5	51.1	52.4	19.4	20.3	21.1
KR902505/Horse/Equ2/GpI		54.7	55.7	61.8	55.1	55.1	18.1	21.3	20.1
KY855429/Marmot/HT2/GpII		19	17.2	17.8	18.5	18.5	45.9	54.5	56.8
KJ663814/Human/CDC23/GpII		23.4	21.6	22	24.2	23.4	31.9	35.6	31.5
AF246940/Human/4-GA-91/GpII		22	20.7	19.9	20.7	20.3	55.3	69.4	69.9
KR902507/Horse/Equ3/GpII		22.5	20.8	21.2	23.4	23.4	30.5	35.6	32.4
KR902503/Horse/Equ1/GpII		21.7	22	22.1	22.2	22.2	32.1	36.6	33.9
KX884062/Peanut worm/BHNXC57916/GpIII		21.9	20.2	22.7	21.5	21.9	18	17.6	18.5
KX884064/Peanut worm/BHNXC71065/GpIII		22.6	22	25.5	25.3	24.8	17.9	17.9	17.5
AP014891/Diatom/GpIII		22.6	20.8	20.7	21.7	21.7	18	19	17.6
GpI: genogroup I
GpII: genogroup II
GpIII: genogroup III
